# Supplementary material for: Fabrication of Waterborne Silicone-Modified Polyurethane Nanofibers for Nonfluorine Elastic Waterproof and Breathable Membranes
Source: Polymers (Basel). 2024 May 25;16(11):1505. doi: 10.3390/polym16111505 (PMC11174452; doi:10.3390/polym16111505)
Supplement: Supplementary file 1 [file polymers-16-01505-s001.zip]

Archive with 1 entries (1 files):
- polymers-3026135-supplementary.pdf
